# Supplementary material for: Virus-like and Virus Replicon Particles Targeting Multiple B-Cell Antigens Do Not Protect Against African Swine Fever Virus
Source: Vaccines (Basel). 2026 Mar 23;14(3):285. doi: 10.3390/vaccines14030285 (PMC13030806; doi:10.3390/vaccines14030285)
Supplement: Supplementary file 1 [file vaccines-14-00285-s001.zip]

Archive with 1 entries (1 files):
- vaccines-4175063-supplementary.pdf
